# Supplementary material for: Yolk Sac Tumor of the Omentum: A Case Report and Literature Review
Source: Diagnostics (Basel). 2022 Jan 25;12(2):304. doi: 10.3390/diagnostics12020304 (PMC8871053; doi:10.3390/diagnostics12020304)
Supplement: Supplementary file 1 [file diagnostics-12-00304-s001.zip]

Archive with 2 entries (2 files):
- Supplementary figures.pdf
- Videoclip S1.mp4
